# Supplementary material for: Investigation of anti-depression effects and potential mechanisms of the ethyl acetate extract of Cynomorium songaricum Rupr. through the integration of in vivo experiments, LC-MS/MS chemical analysis, and a systems biology approach
Source: Front Pharmacol. 2023 Oct 25;14:1239197. doi: 10.3389/fphar.2023.1239197 (PMC10634308; doi:10.3389/fphar.2023.1239197)
Supplement: Supplementary file 1 [file Table2.XLSX]

## Sheet: Figure 6
NOTE: P value(compared with CORT group)
Figure 6A	week	Control
	0	21.5	22.5	21.6	22	20.5	23.1	20.7	21	22.6	21.3
	1	23.2	24.4	22.1	23.6	22.3	24.9	21.1	21.7	22.5	21.5
	2	23.8	24.6	23.3	23.9	23.9	26.2	22.3	22.2	24.1	22.9
	3	25.8	25.6	24	25.7	25.7	28.4	22.6	23	25.6	24.3
	4	26.7	26.2	24.9	25.7	26.9	29.8	23.5	23.9	25.3	25.1
	5	28.8	27.1	25.3	26	27.5	31.1	24.9	24	26.2	26.3
		CORT
	0	21.2	21.9	22.9	22.9	22.9	23.3	20.4	22.2	23.4	21.8
	1	21.7	21.1	22.2	21.2	21.4	22.2	19.6	20.8	22.6	21.5
	2	21.1	20.8	21.7	21.4	22	22.9	19.8	20.7	22.3	21.8
	3	20.8	21.3	22.7	21.7	22.6	23.6	20.8	21.6	23.6	22
	4	20.7	21	24	22.8	23.4	23.5	20.5	21.1	23.3	22.6
	5	21.7	20.7	23.2	22	23.8	23.4	20.2	22.1	22.8	22.6
		Sertraline
	0	22.9	22.4	21	21.1	21.4	23.4	23	21.4	22.3	22
	1	23.8	24	21.8	20.5	20.1	22.7	22	21.2	21.5	21.3
	2	23.2	22.9	20.6	21.3	20.8	24.4	22.6	20.3	22	22.4
	3	24.3	23.4	20.7	20.8	22.1	25.2	22.6	21.1	22.5	22.8
	4	22.6	22.9	20.8	22.1	22.6	25.4	23	21.5	23.1	22.8
	5	22.8	23.8	21.3	22.3	22.2	24.8	22.8	21.9	22.6	22.5
		ECS-L
	0	21.6	22.8	21.6	20.4	23.5	22.3	22.1	23.1	21.3	22.9
	1	21.7	23.3	22.2	20	23.1	22	21.1	23	20.8	23.2
	2	21.7	23.8	22.8	19.7	22.4	21.6	20.8	22.9	19.9	22.1
	3	22.1	23.3	22.4	20.5	23.4	23.1	21.2	24.1	20.6	23.1
	4	21.6	22.8	22	21.1	24.4	24.1	20.4	23.8	20.5	23.1
	5	22	24.2	23.6	21.5	23.7	23.6	21.6	24.2	21.6	23.8
		ECS-M
	0	20.3	21.9	20.8	21.5	20.9	19.6	18.5	19.3	20.8	23.1
	1	21	22.1	21.9	22.2	20.9	21.7	18.2	20.1	20.8	22.9
	2	20.6	23.8	22	22	22.5	22	19.4	20.6	20	22.1
	3	20.7	23.3	21.9	22.8	23.7	22.6	19.4	21.1	21.3	23.1
	4	20.1	23.8	21	22.6	24.7	24.2	20.6	22	22.2	24
	5	21.4	25.3	21.4	22.9	24.5	23.5	20.8	21.6	21.1	23.1
		ECS-H
	0	22	20.2	22.1	22.4	23.5	22.3	21.1	23.3	22.2	21.3
	1	22.3	21.3	22.2	23	22.2	21.5	19	22	22.2	20.8
	2	22.1	20.6	20.9	24	23	22	20	22	21.4	20
	3	22.6	21.7	22.7	23.5	24.6	23.5	20.9	23.7	21.9	20.4
	4	22.2	21	21.3	23.6	26.4	24.6	21.5	24.6	22.2	21.1
	5	22.1	21.7	21.7	24.7	25.1	23.9	22.1	24	21.8	20.4
	Control	CORT	Sertraline	ECS-L	ECS-M	ECS-H
Figure 6B	33.9535	2.35849	-0.436681	1.85185	5.41872	0.454545
	20.4444	-5.47945	6.25	6.14035	15.5251	7.42574
	17.1296	1.31004	1.42857	9.25926	2.88462	-1.80995
	18.1818	-3.93013	5.6872	5.39216	6.51163	10.2679
	34.1463	3.93013	3.73832	0.851064	13.3971	6.80851
	34.632	0.429185	5.98291	5.8296	19.898	7.17489
	20.2899	-0.980392	-0.869565	-2.26244	12.4324	4.73934
	14.2857	-0.45045	2.33645	4.7619	11.9171	3.00429
	15.9292	-2.5641	1.34529	1.40845	1.44231	-1.8018
	23.4742	3.66972	2.27273	3.93013	0	-4.22535
Mean	23.2467	-0.170695	2.77352	3.71623	8.9427	3.20381
SD	8.00435	3.14984	2.57498	3.29598	6.62881	4.85148
P value	4.24494e-08		0.0172108	0.00738715	0.000494311	0.0407907
	Control	CORT	Sertraline	ECS-L	ECS-M	ECS-H
Figure 6C	74.4186	52.2727	83.3333	69.4444	82.7586	74.1935
	64	67.6471	85	76.9231	65.5172	72.4138
	66.6667	63.7931	70	65.5172	81.5789	73.3333
	63.8889	70.2128	65.7143	72.973	65.5172	65
	65.2174	63.6364	61.7647	57.1429	71.4286	75
	64.8148	51.2821	68.0851	70.2128	78.2609	81.25
	66.6667	63.1579	59.4595	59.5745	70.9677	68.5714
	66.0377	64.2857	61.3636	73.6842	65.625	66.6667
	70.3125	59.2593	68.4211	72.9167	70	66.0377
	79.661	60.4651	59.6154	69.2308	61.9048	70.9091
Mean	68.1684	61.6012	68.2757	68.7619	71.3559	71.3376
SD	5.16868	6.05134	9.18285	6.31188	7.26141	4.97631
P value	0.00886996		0.0354758	0.0092482	0.00215789	0.000490957
	Control	CORT	Sertraline	ECS-L	ECS-M	ECS-H
Figure 6D	78.02	117.63	65.9	86.85	161.43	117.94
	119.67	98.65	82.51	76.12	64.14	92.68
	69.75	110.73	94.94	61.74	76.86	91.9
	51.38	178.13	106.68	149.25	120.95	116.49
	70.31	101.74	92.87	90.56	86.13	94.41
	59.32	107.43	77.4	92.37	53.18	117.03
	120.21	144.84	115.22	99.87	72.02	63.34
	89.36	126.42	90.63	123.41	59.39	64.11
	95.49	136.07	109.25	98.23	74.66	66.93
	106.19	115.16	87.73	93.14	98.73	79.49
Mean	85.97	123.68	92.313	97.154	86.749	90.432
SD	24.2607	24.0887	15.1481	24.2605	32.8943	21.7692
P value	0.00131286		0.00131931	0.0122813	0.00515343	0.00228094
	Control	CORT	Sertraline	ECS-L	ECS-M	ECS-H
Figure 6E	98.13	129.1	109.88	101.47	40.7	76.69
	111.91	122.42	72.4	95.68	108.43	119.75
	76.7	175.84	97.15	125.51	61.52	142.94
	131.31	188.58	68.7	112.3	138.84	111.41
	82.03	149.55	68.32	144.24	87.81	155.04
	100.23	138.2	127.92	150.6	68.21	87.1
	95.63	162.15	41.31	58.06	93.7	102.27
	94.58	143.19	190.11	89.03	124.69	94.32
	143.13	99.42	135.63	133.22	114.47	89.67
	31.82		145.91	143.14	71.08	94.82
Mean	96.547	145.383	105.733	115.325	90.945	107.401
SD	30.6041	27.5081	45.0225	29.5067	30.932	25.2245
P value	0.00100927		0.0177983	0.0175847	0.00043067	0.00298267
		Control	CORT	Sertraline	ECS-L	ECS-M	ECS-H
Figure 6F	Total moving distance(m)	15.1443	9.25573	15.2523	9.98173	12.3763	7.58265
		16.1033	11.2908	8.04915	12.7149	8.00467	11.514
		18.5688	10.6385	11.7614	11.8877	11.4613	9.76365
		13.2221	10.8719	11.5333	10.8011	8.38953	15.5876
		12.2457	7.29656	10.3514	11.195	13.3272	7.60086
		13.6484	9.55583	8.5274	11.1726	13.3211	11.407
		14.7969	10.0776	11.1016	6.82904	13.4186	14.2827
		18.8403	6.20845	9.67385	8.55327	7.03202	13.4963
		15.1721	9.25973	12.1131	13.2819	10.895	12.1241
		15.7232	8.12077	9.93511	12.1513	13.7159	16.977
	Mean	15.3465	9.25759	10.8299	10.8569	11.1942	12.0336
	SD	2.12628	1.62766	2.0559	1.96028	2.52326	3.15436
	P value	5.40552e-07		0.0370588	0.0313068	0.0281782	0.0117936
		Control	CORT	Sertraline	ECS-L	ECS-M	ECS-H
	Numbers of crossing	158	81	73	85	103	74
		175	102	149	117	76	116
		198	88	128	111	115	84
		115	94	87	113	76	157
		113	55	91	106	111	91
		157	74	73	107	73	130
		170	86	95	129	114	120
		114	50	83	50	127	63
		138	78	108	73	96	105
		142	66	94	114	122	156
	Mean	148	77.4	98.1	100.5	101.3	109.6
	SD	28.8675	16.5811	24.2003	23.927	20.1221	32.3632
	P value	1.37085e-06		0.0193055	0.0109395	0.00478657	0.00591583
		Control	CORT	Sertraline	ECS-L	ECS-M	ECS-H
	Time spent in center（s）	11.95	7.35	12.5	5.25	3.1	13.4
		22.5	3.4	3.05	11.15	4.2	13.55
		21.35	0.65	6.7	14.1	16.25	1.5
		5.9	3.3	3.55	10.65	15.45	11.7
		21.45	4.4	14.05	3.4	9.55	12.45
		8.1	0.1	1.7	6.6	2.2	6.5
		17.8	0.65	1.95	2.45	3.25	1.2
		28.95	1.3	5.15	0.8	11.45	1.25
		6.05	2	2.55	0.55	2.55	5.4
		5	2.5	4.6	3.8	4.3	9.6
	Mean	14.905	2.565	5.58	5.875	7.23	7.655
	SD	8.56577	2.18162	4.34564	4.66031	5.47708	5.1412
	P value	0.000167209		0.0327838	0.0284711	0.0111027	0.00496131

## Sheet: Figure 7
NOTE: P value(compared with CORT group)
	Control	CORT	ECS-L	ECS-M	ECS-H	Sertraline
Figure 7C	1.06897	1.82759	0.862069	1.31034	1.10345	0.931034
	1.03448	1.58621	1.41379	1.06897	1.17241	1.17241
	0.896552	1.24138	1.34483	0.758621	1.2069	1.24138
Mean	1	1.55172	1.2069	1.04598	1.16092	1.11494
SD	0.0912328	0.294621	0.300614	0.27658	0.0526733	0.162959
P value	0.0181389		0.114457	0.0480272	0.0432614	0.0439691

## Sheet: Figure 8
NOTE: P value(compared with CORT group)
	Control	CORT	ECS-L	ECS-M	ECS-H	Sertraline
Figure 8B	0.880301	0.986395	1.01788	1.09219	1.5937	1.69965
	1.04835	0.789713	1.13618	1.23347	1.3276	0.834766
	0.783408	0.547356	1.08031	1.3166	1.92845	0.796947
	1.35227	0.674984	0.717387	1.03438	1.26035	0.441912
	1.24203	0.937419	0.810741	1.18426	1.31441	1.23345
	0.693649	0.475192	0.775936	0.934127	1.01142	0.827641
Mean	1	0.735176	0.923071	1.1325	1.40599	0.972395
SD	0.260805	0.206629	0.176465	0.13955	0.31611	0.435694
P value	0.0399056		0.0605861	0.00147252	0.000720706	0.127971
	Control	CORT	ECS-L	ECS-M	ECS-H	Sertraline
Figure 8C	0.964861	1.29181	0.985817	1.00298	1.14452	0.780464
	0.633166	1.38674	1.14428	1.36137	1.24968	0.863595
	1.12028	1.51914	1.10799	0.76644	0.932888	0.716186
	0.871599	0.908623	1.60341	0.952471	0.567807	0.36036
	1.2018	1.84982	1.37663	1.5854	1.1646	1.58833
	1.18573	1.37397	1.03863	0.567415	0.761959	1.23065
	1.02257	1.4676	1.5922	0.982606	1.2551	1.56499
Mean	1	1.39967	1.26414	1.03124	1.01094	1.01494
SD	0.201032	0.281398	0.258989	0.344167	0.265366	0.460701
P value	0.0049712		0.183462	0.0243877	0.0104135	0.0418952

## Sheet: Figure 9
NOTE: P value(compared with CORT group)
	Control	CORT	Sertraline	ECS-L	ECS-M	ECS-H
Figure 9A	11.8974	18.5808	10.5312	10.2461	11.9592	11.4947
	10.6338	10.8227	11.3702	10.6574	11.6654	11.5102
	8.2754	16.7474	13.1753	14.4701	13.0614	10.7519
	8.9585	12.9854	11.6809	10.8463	11.2689	10.4363
	10.1029	11.3546	11.3235	10.1586	10.4996	10.2222
	11.9823	14.1857	9.4858	9.5745	11.448	11.3469
	12.3975	11.4325	10.2381	14.2157	11.4169	11.6189
Mean	10.6068	13.7299	11.115	11.4527	11.6171	11.0544
SD	1.59014	2.96565	1.18587	2.01649	0.779326	0.573287
P value	0.0151443		0.0255771	0.0593913	0.0466478	0.018576
	Control	CORT	Sertraline	ECS-L	ECS-M	ECS-H
Figure 9B	7142.96	8170.88	6335.77	5989.15	6298.19	6610.61
	6120.32	7347.06	6542.07	5850.62	5886.05	6187.45
	5728.8	9274.52	7374.76	6104.98	7262.83	6629.86
	6510.09	7475.6	7461.38	5861.86	6413.77	5739.74
	6753.22	6319.62	6599.11	5730.36	6287.52	5834.6
	7605.91	6729.44	6811.28	5951.23	6113.5	5691.51
	7184.74	7690.16	6457.94	9010.12	6116.91	6229.3
Mean	6720.86	7572.47	6797.47	6356.9	6339.82	6131.87
SD	654.085	966.905	448.563	1175.92	441.344	392.816
P value	0.0387833		0.0392174	0.02814	0.00487318	0.00165705
	Control	CORT	Sertraline	ECS-L	ECS-M	ECS-H
Figure 9C	6.3348	4.277	5.146	4.0999	5.9083	5.0446
	5.5159	4.7476	4.9899	4.6733	4.6106	4.8219
	6.7258	4.5714	5.7064	5.6442	4.3478	5.7142
	6.8342	4.904	5.6714	4.0762	5.6986	4.7907
	5.7452	4.0723	4.8024	4.1511	4.3399	4.3085
	5.8656	4.0131	4.6889	4.0329	4.2495	4.5126
	6.7452	5.4537	5.2395	6.5672	4.861	5.8384
Mean	6.25239	4.57701	5.17779	4.74926	4.85939	5.00441
SD	0.541839	0.511105	0.39647	0.988032	0.679454	0.578231
P value	3.35203e-05		0.0150944	0.344635	0.198412	0.084278
	Control	CORT	Sertraline	ECS-L	ECS-M	ECS-H
Figure 9D	27.1979	20.4632	22.8523	20.7193	27.2843	23.7812
	23.9868	22.8523	25.6509	22.1552	23.2954	23.7371
	30.1987	23.6489	29.7868	21.7679	24.4557	25.4329
	28.8893	22.7635	29.4026	28.432	29.1176	24.0015
	22.1849	18.5	23.0888	22.2592	25.738	22.6747
	26.2308	21.1698	23.4722	20.5838	20.8997	23.1331
	25.4184	23.5311	20.644	27.313	22.4968	23.3249
Mean	26.301	21.847	24.9854	23.3186	24.7554	23.7265
SD	2.76217	1.89339	3.47114	3.19422	2.84543	0.876567
P value	0.00211593		0.0287707	0.157514	0.0219429	0.0172761

## Sheet: Figure 10
	Control	CORT	ECS-H	Sertraline
Figure 10B (p-P65/P65)	1.47689	4.90359	1.4401	1.32172
	1.68139	4.46898	2.00271	1.50228
	1.08206	4.16391	3.95016	3.49045
	0.449986	3.21921	2.27735	1.6146
	0.385567	2.70197	1.41819	2.79853
	0.924102	2.61597	1.80059	2.67382
Mean	1	3.67894	2.14818	2.23357
SD	0.526166	0.964869	0.942346	0.876599
P value	6.86757e-05		0.00972297	0.010857
NOTE: P value(compared with CORT group)
	Control	CORT	ECS-H	Sertraline
Figure 10B (NLRP3)	1.37951	1.84959	1.47972	1.65651
	1.01731	1.76709	1.42683	1.82198
	0.760203	1.73101	1.36703	2.26842
	1.32927	1.69814	1.44334	1.14426
	0.605116	1.35946	1.14414	1.40733
	0.908586	1.61335	1.63672	1.9177
Mean	1	1.66977	1.4163	1.7027
SD	0.308072	0.170783	0.161212	0.395404
P value	0.000448805		0.0122882	0.427601
	Control	CORT	ECS-H	Sertraline
Figure 10B （Caspase-1）	1.61459	2.21038	2.1628	1.54221
	0.563933	1.67799	1.2535	1.5688
	1.04528	1.93344	1.40071	1.65733
	1.49148	2.17663	1.92001	1.75107
	0.408288	1.82303	1.23909	1.48414
	0.876427	1.93816	0.593015	2.15377
Mean	1	1.95994	1.42819	1.69289
SD	0.485155	0.204495	0.556073	0.244435
P value	0.000602354		0.0262914	0.0336099
