# Supplementary material for: Investigation of anti-depression effects and potential mechanisms of the ethyl acetate extract of Cynomorium songaricum Rupr. through the integration of in vivo experiments, LC-MS/MS chemical analysis, and a systems biology approach
Source: Front Pharmacol. 2023 Oct 25;14:1239197. doi: 10.3389/fphar.2023.1239197 (PMC10634308; doi:10.3389/fphar.2023.1239197)
Supplement: Supplementary file 2 [file Table3.XLSX]

## Sheet: Sheet1
gene symbols		ECS			NOS2
NOS2		PDE4B			SELP
CD4		AMY1A			TYMS
LAMC2		AMY1B			HADH
ACHE		AMY1C			C1S
REM1		BACE1			MAOA
ICAM1		PAH			APP
TF		PNP			ADA
IL2RB		CFB			TNF
SYP		PIM1			ACHE
CD40LG		ANG			IL6
ARHGEF10		IMPA1			CXCL8
NOVA2		MAPK8			ICAM1
PTGDS		AMY2A			CTSC
SGCA		CBR1			FEN1
CTSC		GALK1			HTR1A
CALCA		PLAU
CD69		HSP90AA1
IFNG		DPP4
GNPTAB		ISG20
POMC		PTPN1
IRF6		GSK3B
SMUG1		CDK2
IL1B		CCNA2
OPN1SW		RAB5A
EPO		FHIT
GFAP		PYGL
SERPINF1		PAK6
DLG4		AHCY
ARHGEF4		SRC
IL6		TNK2
IL10		CHEK1
THBS1		PCK1
HADH		SSE1
SOD1		AKR1B1
APP		MMP3
CRH		CYP2C9
NCAM1		NOS2
BTG3		AKR1C3
DEFB1		RNASE3
C2		F10
TUB		KDR
SEPTIN2		FKBP1A
FEN1		XIAP
CXCL8		F2
ITGAM		NQO1
PRL		MAPK14
HPSE		PDE4D
SELP		CA2
LEP		AKT2
BDNF		SRM
GRIN1		NR1H4
TYMS		KIT
HTR1A		DCK
CD28		JAK2
C1S		HSPA8
DDX41		ALB
GRIN2A		GNPDA1
MAOA		CD1A
PRTN3		TPI1
ADA		GSTT2B
IFNA1		RAB11A
FCGR3A		CTSS
TNF		APRT
ORM2		CLK1
		TK1
		UMPS
		CTSK
		HAGH
		GPI
		Rheb
		RHOA
		MMP9
		CBS
		OTC
		AR
		GLTP
		MMP8
		HRAS
		BIRC7
		GSR
		NMNAT1
		PDPK1
		HINT1
		GSTO1
		HK1
		MME
		GART
		ADK
		BCAT2
		TGFB2
		NDST1
		BHMT
		RAF1
		UCK2
		FOLH1
		HPRT1
		GSTA1
		KAT2B
		CHIT1
		GSTA3
		ATIC
		LCK
		PRKACA
		NT5M
		NMNAT3
		ABO
		AMD1
		DTYMK
		CDC42
		RNASE2
		IMPDH2
		GSTM2
		MMP16
		RAB9A
		EEA1
		GSTM1
		PKLR
		CASP3
		DCXR
		CRYZ
		GMPR
		GMPR2
		RND3
		EIF4E
		DUT
		GSTP1
		TRDMT1
		GSTZ1
		FGG
		PPP1CC
		ADAM33
		Arl5b
		LYZ
		INSR
		RAC1
		ERI1
		RFK
		APAF1
		WARS1
		DAPK1
		CASP1
		SULT2B1
		MAPK10
		PNMT
		RAP2A
		F7
		TAP1
		RAN
		SULT1A1
		AKT1
		UAP1
		BTK
		KIF11
		SPR
		HSD17B1
		AKR1C2
		TTR
		PIK3CG
		HCK
		MMP13
		TREM1
		BCHE
		CASP7
		PPIA
		CA1
		BMP2
		HSD17B11
		PGR
		MAPK1
		CLPP
		CDK5R1
		CES1
		EPHB4
		ESR1
		STS
		PLA2G10
		ICAM2
		SELP
		CA12
		FAP
		SPARC
		ESR2
		MAPKAPK2
		RTN4R
		THRB
		APOA2
		PDE5A
		CYP19A1
		CTSD
		NR1H2
		TGFBR2
		ITGAL
		MTAP
		GC
		CTSV
		DHFR
		EGFR
		SULT2A1
		NQO2
		TGFBR1
		DDX6
		PPP5C
		PPARG
		FCAR
		ESRRG
		CFD
		MAOB
		CMA1
		ANXA5
		NPR3
		SHBG
		NR3C2
		SOD2
		HSD11B1
		PPARD
		SORD
		CSNK1G2
		DHODH
		TNNC1
		FABP4
		YARS1
		REN
		RORA
		CTSB
		PDE3B
		TYMP
		FNTA
		NOS3
		ADH1B
		FGFR1
		C1R
		CSNK2A1
		CTNNA1
		DUSP6
		IGF1R
		IGLV2-8
		BMP7
		TYMS
		BAG1
		MIF
		RXRA
		SYK
		LGALS7
		LGALS7B
		PGF
		ATOX1
		NUDT9
		LTA4H
		ADH5
		PARP1
		AZGP1
		CRAT
		PLK1
		WAS
		ADAM17
		FABP5
		FGFR2
		RBP4
		CDK6
		JAK3
		MET
		FABP7
		CDA
		NR1H3
		AKR1C1
		LGALS2
		NR1I2
		MTHFD1
		ESRRA
		HDAC8
		HMGCR
		PDK2
		IGF1
		FABP6
		ITK
		ELANE
		HADH
		ARF1
		EPHX2
		PLA2G2A
		MDM2
		TTPA
		REG1A
		SULT1E1
		CTSG
		PTPN11
		ZAP70
		MAN1B1
		HPN
		MMP12
		FABP3
		THRA
		BST1
		ALDH2
		SEC14L2
		ACP3
		NCS1
		MMP7
		ADH1C
		NR3C1
		GALE
		HEXB
		RARG
		NR1I3
		ST14
		SERPINA1
		RAC2
		ALDOA
		RNASE4
		KYAT1
		DPEP1
		PPARA
		BLVRB
		CSK
		S100A9
		ABL1
		TPH1
		ARHGAP1
		CCNT1
		SHMT1
		LGALS3
		TGM3
		B3GAT1
		PRKCQ
		CANT1
		SDS
		TRAPPC3
		PSAP
		C1S
		RARA
		PLAT
		PADI4
		EPHA2
		IL2
		HNF4G
		VDR
		HNMT
		ERBB4
		CTSF
		CCL5
		STAT1
		LCN2
		FECH
		MAP2K1
		PSPH
		KIF5B
		ME2
		CPB1
		GLRX
		ARSA
		GCK
		LDHB
		ACE
		IMPDH1
		PTK2
		PLEKHA4
		ARG2
		CAT
		TPSB2
		CDK7
		HSPA1A
		HSPA1B
		ARF4
		GP1BA
		CYP2C8
		ACAT1
		PCMT1
		FDPS
		TEK
		PPCDC
		GLO1
		OAT
		ITPKA
		PAPSS1
		SETD7
		ARL5A
		MAPK12
		DDX39B
		GRB2
		Pfkfb1
		PIK3R1
		F11
		ALAD
		FKBP1B
		NNT
		CD209
		MMP1
		DOT1L
		SELE
		G6PD
		DCPS
		NME2
		AK1
		FKBP3
		IVD
		PMS2
		MAOA
		HMOX1
		CRABP2
		RARB
		MMP2
		QPCT
		PNPO
		PDHB
		HSP90AB1
		ACADM
		ARG1
		BCL2L1
		APCS
		TGM2
		GM2A
		AURKA
		GCDH
		C8G
		PITPNA
		CLEC4M
		RXRB
		PCTP
		PROCR
		GATM
		RIDA
		CTSL
		ENPEP
		BBOX1
		CPA3
		CTH
		CYP4F2
		GABBR1
		GABBR2
		GABRR1
		GABRQ
		GGH
		GNPAT
		GSTK1
		KDM2A
		KDM3A
		KDM4A
		KDM4E
		KDM4C
		KDM5C
		KDM7A
		KDM6B
		NAALAD2
		OXER1
		PHF8
		ADSS2
		SLC15A1
		SLC22A6
		SLC22A8
		SLC6A11
		SLC6A12
		TLR2
		EGLN1
		HDAC3
		CHRM3
		CHRM1
		CHRM2
		GABRA1
		CHRNA7
		GABRA6
		ODC1
		YWHAG
		APP
		AKR1B10
		AKR1C4
		GFER
		APEX1
		CA14
		CA3
		CA5A
		CA5B
		CA6
		CA7
		HSPE1
		HSPD1
		CYP2A6
		DAPK2
		QDPR
		DNM1
		ELAVL1
		ELAVL3
		EP300
		ERCC1
		ERN1
		FOS
		ALOX15
		MYOC
		NEK6
		NFE2L2
		NFKB1
		NOX4
		NSD2
		SERPINE1
		ALPI
		ALPG
		ALPL
		PSMD14
		PTPsigma
		CXCL12
		ST6GAL1
		STK17B
		SNCA
		MAPT
		TUBB1
		ERCC4
		VEGFA
		PTGS1
		CA4
		BCL2
		CA9
		SQLE
		ABCB1
		TERT
		PGD
		ST3GAL3
		FUT7
		FUT4
		GABRA1 GABRB2 GABRG2
		POLB
		PLA2G5
		CYP1B1
		KLK1
		KLK2
		MMP14
		HIF1A
		DNMT1
		KCNH2
		ADRB3
		ERBB2
		FLT1
		CA13
		IARS
		TDP1
		HDAC2
		ABCC1
		HDAC5
		HDAC7
		HDAC11
		HDAC4
		HDAC9
		HDAC10
		NCOR2 HDAC3
		PIK3CA PIK3R1
		PIK3CD PIK3R1
		PIK3CB
		WEE1
		TAS2R31
		PLAA
		DYRK1A
		EDNRA
		F9
		PIK3R1 PIK3CB
		PIK3CA
		TARS
		ALOX15B
		PTGS2
		PRKCA
		PRKCB
		MAP2K4
		SCN5A
		IGHG1
		NCOA2
		PKIA
		ALOX5
		STAT3
		TLR4
		CYP1A1
		CYP1A2
		CPA1
		FTO
		RELA
		FYN
		SLC16A1
		TLR9
		PRKCE
		F3
		NGFR
		CCND1 CDK4
		TUBB3
		FBP1
		TOP2A
		AHR
		TPMT
		CTNNB1
		SLC13A5
		IKBKG IKBKB CHUK
		ECE1
		KMO
		ITGAL ICAM1 ITGB2
		AMPD3
		PTGDR2
		SLC6A2
		ACLY
		OGA
		DAO
		DYRK1B
		PTPN2
		SLC6A3
		PYGM
		ADA
		CAMKK2
		ABCG2
		IGFBP3
		HSD17B2
		BRAF
		MCL1
		WDR5
		MAP2K2
		CELA1
		SPHK2
		PREP
		SPHK1
		MELK
		RPS6KB1
		CCR5
		PDK1
		CDK5R1 CDK5
		TNF
		CSF1R
		EIF4A1
		MTOR
		ANTXR2
		PRKCG
		PRKCD
		PRKCH
		PRKCZ
		MAPKAPK5
		PGAM1
		MPG
		CCR4
		CREB1
		HSD17B3
		GPR35
		KCND3
		RPS6KA3
		ALOX12
		NMUR2
		NUAK1
		P4HB
		PKN1
		POLH
		POLI
		PON1
		ACP1
		PTPRS
		SMAD3
		XDH
		AURKB
		ALK
		AXL
		PDGFRB
		FLT4
		CDK2 CCNA1 CCNA2
		PLK4
		MAP3K8
		FGR
		LYN
		FNTA FNTB
		ADRA2C
		ACHE
		ADRA2A
		CD38
		ADORA1
		SLC29A1
		ALDH1A2
		ALDH1B1
		B4GALT1
		CD22
		ERAP1
		FGF1
		FGF2
		IL6
		LGALS9
		SLC28A3
		SLC5A4
		SLC5A1
		SLC5A2
		TOP1
		TYR
		ATG4B
		CCNA1
		CCND1
		CDK4
		GRK6
		PCSK7
		TMIGD3
		TNNI3
		TNNT2
		CDKN1A
		NFKBIA
		CXCL8
		IGF2
		GSTA2
		CHS2
		TNNC1 TNNT2 TNNI3
		CES2
		ADORA3
		HK2
		LGALS7; LGALS7B
		SLC5A11
		SRD5A1
		ADORA2A
		ADORA2B
		HSD17B14
		SFRP1
		CDK1
		HDAC6
		EIF2AK2
		CCNE2 CDK2 CCNE1
		CALM1
		CYP26B1
		CYP3A4
		CTBP2
		ESRRB
		FFAR1
		FFAR4
		GLI1
		HCAR2
		PCNA
		NDUFAB1
		NDUFAF1
		IGF2R
		NDUFA1
		NDUFA2
		NDUFA3
		NDUFA4
		NDUFA6
		NDUFA7
		NDUFA5
		NDUFA8
		NDUFA9
		NDUFA10
		NDUFA11
		NDUFA12
		NDUFA13
		NDUFB1
		NDUFB2
		NDUFB3
		NDUFB4
		NDUFB5
		NDUFB6
		NDUFB7
		NDUFB8
		NDUFB9
		NDUFB10
		NDUFB11
		NDUFC1
		NDUFC2
		NDUFAF2
		NDUFAF3
		NDUFAF4
		NDUFS1
		NDUFS2
		NDUFS3
		NDUFS5
		NDUFS4
		NDUFS6
		NDUFS7
		NDUFS8
		NDUFV1
		NDUFV3
		NDUFV2
		IKBKG
		MT-ND1
		MT-ND2
		MT-ND3
		MT-ND4L
		MT-ND4
		MT-ND5
		MT-ND6
		NDUFA4L2
		SLC22A3
		CNR1
		OPRD1
		OPRM1
		CNR2
		RET
		PTGES
		RIPK2
		NOX1
		TNKS2
		TNKS
		GCGR
		CCNB3 CDK1 CCNB1 CCNB2
		PIM2
		TRPV1
		VCP
		CDC25A
		CDC25B
		COMT
		HDAC1
		CYP11B1
		CYP11B2
		CXCR2
		LNPEP
		HTT
		FLT3
		CHRNA4 CHRNB2
		CHRNA3 CHRNB4
		PDE10A
		EZR
		CDC7
		DUSP3
		HTR2C
		NEK1
		ADRA1D
		AGPAT2
		GABRA2 GABRB2 GABRG2
		FPR1
		DRD2
		CRHR1
		GABRB3 GABRG2 GABRA5
		NT5E
		GRM2
		GRM7
		GRM8
		LYPLA1
		LYPLA2
		MPEG1
		SOAT1
		KCNK2
		TBXAS1
		TRPM8
		CTRC
		ICAM1
		VCAM1
		IDO1
		P2RX7
		CYP17A1
		XPO1
		PABPC1
		CTRB1
		CTSH
		METAP1
		CTSC
		CCR1
		CCR8
		CEL
		MPO
		CISD1
		CYP2C19
		G6PC
		ABAT
		KDM1A
		ALDH5A1
		TRPA1
		PTK2B
		LTB4R
		PLA2G1B
		GRM5
		CSNK2A2
		CSNK2B
		NAE1
		CFTR
		AVPR2
		DRD4
		NEK2
		CXCR1
		CAMK2B
		AKR1A1
		PFKFB3
		PLG
		SLC37A4
		HKDC1
		NRAS
		FASN
		KCNMA1
		PDK4
		SIRT2
		PTGER1
		PTGER2
		PTGER3
		CCNE1 CDK2
		CCNE1 CDK3
		HNF4A
		ADRA1B
		PRSS1
		NCOA1
		CALM2
		HTR2A
		ERCC5
		FEN1
		SLC2A1
		MGAM
		IGFBP6
		IGFBP4
		IGFBP5
		IGFBP2
		IGFBP1
		BAD
		ACER2
		ACR
		PAM
		ASAH1
		CERT1
		DAGLA
		POLM
		POLL
		ENPP2
		FAAH
		GGPS1
		GPR174
		GPR34
		HRH2
		HRH1
		EPHX1
		ICMT
		LPAR1
		LPAR2
		LPAR3
		LPAR4
		LPAR6
		SLC25A20
		MGAT2
		MGLL
		CDC25C
		NAAA
		NCEH1
		NLRP1
		SMPD2
		P2RY10
		PLA2G4B
		PLA2G4A
		PLA2G2C
		PLA2G2D
		PARP10
		POLK
		PTPN13
		RGS8
		S1PR2
		S1PR4
		S1PR3
		S1PR5
		SLC22A2
		S1PR1
		SLC47A1
		TSPO
		TAAR1
		TBXA2R
		IDH1
		HTR6
		GABRB3 GABRA3 GABRG2
		GABRB3 GABRG2 GABRA1
		GABRA2 GABRB3 GABRG2
		GABRG2 GABRB3 GABRA6
		GABRB3 GABRA4 GABRG2
		LIPE
		NPY5R
		PGGT1B FNTA
		CAMK2D
		GRIN1 GRIN2B
		MAPK9
		METAP2
		LIPA
		SCARB1
		HTR7
		HRH4
		KCNN1
		KCNN3
		KCNN2
		CCR2
		PPP1CA
		CDK9
		LIMK1
		HCRTR1
		SAE1 UBA2
		TACR1
		BTN3A1
		FNTB
		LSS
		RORC
		RORB
		CHRM4
		SLC6A4
		MCHR1
		HCRTR2
		BRD4
		NPBWR1
		LRRK2
		MEN1
		PDE2A
		PDE7A
		PRKDC
		SMO
		MC4R
		TRPV4
		CHRM5
		HTR1A
		F2R
		GLRA3
		GPR18
		GPR55
		CASR
		ALOX5AP
		GLRA1
		LDHA
		PLA2G7
		SCN2A
		EIF4A3
		RNASEH1
		PLA2G6
		KCNJ11 ABCC9
		GLP1R
		EGLN3
		CBFB
		ALDH1A1
		ALDH1A3
		GNG2
		GNB1
		GLI2
		KCNA3
		NR2E3
		SLC22A12
		MB
		FADS1
		SERPIND1
		ADRB2
		HSD3B1
		ADCY10
		ATP2A1
		SERPINA6
		CRYAB
		HSD17B7
		DHCR24
		HSD11B2
		POLA1
		GPBAR1
		ABCC4
		NPC1
		NPC1L1
		SLC22A1
		SRD5A2
		SREBF2
		EPAS1
		ATP12A
		DGAT2
		NLRP3
		MAPK3
		PDE4A
		CCKBR
		ACACB
		PSEN2 PSENEN NCSTN APH1A PSEN1 APH1B
		C5AR1
		TACR3
		OXTR
		KCNK3
		KCNK9
		CXCR3
		PSMB5
		SIGMAR1
		NAMPT
		CALCRL
		PTAFR
		AVPR1A
		MTNR1A
		MTNR1B
		CAPN1

## Sheet: Sheet2
#node1	node2	node1_string_id	node2_string_id	neighborhood_on_chromosome	gene_fusion	phylogenetic_cooccurrence	homology	coexpression	experimentally_determined_interaction	database_annotated	automated_textmining	combined_score
ACHE	APP	9606.ENSP00000303211	9606.ENSP00000284981	0	0	0	0	0.067	0.735	0	0.769	0.937
ACHE	ADA	9606.ENSP00000303211	9606.ENSP00000361965	0	0	0	0	0	0	0	0.43	0.43
ACHE	HTR1A	9606.ENSP00000303211	9606.ENSP00000316244	0	0	0	0	0.074	0	0	0.432	0.452
ACHE	TNF	9606.ENSP00000303211	9606.ENSP00000398698	0	0	0	0	0.045	0	0	0.526	0.528
ACHE	IL6	9606.ENSP00000303211	9606.ENSP00000385675	0	0	0	0	0	0	0	0.555	0.555
ACHE	MAOA	9606.ENSP00000303211	9606.ENSP00000340684	0	0	0	0	0.103	0	0	0.744	0.761
ADA	TYMS	9606.ENSP00000361965	9606.ENSP00000315644	0.099	0	0	0	0.218	0	0	0.351	0.503
ADA	IL6	9606.ENSP00000361965	9606.ENSP00000385675	0	0	0	0	0.056	0	0	0.432	0.44
ADA	TNF	9606.ENSP00000361965	9606.ENSP00000398698	0	0	0	0	0.083	0	0	0.448	0.472
APP	ICAM1	9606.ENSP00000284981	9606.ENSP00000264832	0	0	0	0	0	0	0	0.595	0.595
APP	HADH	9606.ENSP00000284981	9606.ENSP00000474560	0	0	0	0	0.042	0	0	0.416	0.416
APP	HTR1A	9606.ENSP00000284981	9606.ENSP00000316244	0	0	0	0	0	0	0	0.45	0.45
APP	MAOA	9606.ENSP00000284981	9606.ENSP00000340684	0	0	0	0	0.068	0	0	0.477	0.491
APP	CXCL8	9606.ENSP00000284981	9606.ENSP00000306512	0	0	0	0	0.042	0	0	0.634	0.634
APP	IL6	9606.ENSP00000284981	9606.ENSP00000385675	0	0	0	0	0	0	0	0.68	0.68
APP	TNF	9606.ENSP00000284981	9606.ENSP00000398698	0	0	0	0	0	0.126	0	0.78	0.799
C1S	IL6	9606.ENSP00000385035	9606.ENSP00000385675	0	0	0	0	0.127	0	0	0.39	0.444
CXCL8	SELP	9606.ENSP00000306512	9606.ENSP00000263686	0	0	0	0	0	0	0	0.898	0.898
CXCL8	ICAM1	9606.ENSP00000306512	9606.ENSP00000264832	0	0	0	0	0.259	0	0	0.927	0.943
CXCL8	NOS2	9606.ENSP00000306512	9606.ENSP00000327251	0	0	0	0	0	0	0	0.506	0.506
CXCL8	TNF	9606.ENSP00000306512	9606.ENSP00000398698	0	0	0	0	0.294	0	0.4	0.965	0.983
CXCL8	IL6	9606.ENSP00000306512	9606.ENSP00000385675	0	0	0	0	0.445	0	0.4	0.976	0.991
FEN1	TYMS	9606.ENSP00000305480	9606.ENSP00000315644	0.057	0	0	0	0.582	0	0	0.518	0.794
HTR1A	MAOA	9606.ENSP00000316244	9606.ENSP00000340684	0	0	0	0	0	0	0	0.861	0.861
ICAM1	SELP	9606.ENSP00000264832	9606.ENSP00000263686	0	0	0	0	0.109	0	0	0.927	0.932
ICAM1	NOS2	9606.ENSP00000264832	9606.ENSP00000327251	0	0	0	0	0.074	0.166	0	0.533	0.608
ICAM1	TNF	9606.ENSP00000264832	9606.ENSP00000398698	0	0	0	0	0.255	0	0	0.929	0.944
ICAM1	IL6	9606.ENSP00000264832	9606.ENSP00000385675	0	0	0	0	0.27	0	0	0.931	0.947
IL6	SELP	9606.ENSP00000385675	9606.ENSP00000263686	0	0	0	0	0.105	0	0	0.815	0.827
IL6	NOS2	9606.ENSP00000385675	9606.ENSP00000327251	0	0	0	0	0.042	0	0	0.781	0.781
IL6	MAOA	9606.ENSP00000385675	9606.ENSP00000340684	0	0	0	0	0	0	0	0.473	0.473
IL6	TNF	9606.ENSP00000385675	9606.ENSP00000398698	0	0	0	0	0.261	0	0.4	0.989	0.994
MAOA	SELP	9606.ENSP00000340684	9606.ENSP00000263686	0	0	0	0	0.054	0	0	0.398	0.406
MAOA	TNF	9606.ENSP00000340684	9606.ENSP00000398698	0	0	0	0	0	0	0	0.409	0.409
NOS2	TNF	9606.ENSP00000327251	9606.ENSP00000398698	0	0	0	0	0.042	0	0	0.858	0.858
SELP	TNF	9606.ENSP00000263686	9606.ENSP00000398698	0	0	0	0	0.113	0	0	0.72	0.741

## Sheet: Sheet3
Category	Term		Count	%	PValue	Genes	List Total	Pop Hits	Pop Total	Fold Enrichment	Bonferroni	Benjamini	FDR
KEGG_PATHWAY	hsa05144	Malaria	5	0.3125	1.4016e-06	SELP, IL6, CXCL8, TNF, ICAM1	16	50	8465	52.9062	0.000182191	0.000182208	0.000148569
KEGG_PATHWAY	hsa05133	Pertussis	5	0.3125	7.59906e-06	IL6, CXCL8, NOS2, C1S, TNF	16	76	8465	34.8067	0.000987394	0.000493939	0.00040275
KEGG_PATHWAY	hsa05417	Lipid and atherosclerosis	5	0.3125	0.0004432	SELP, IL6, CXCL8, TNF, ICAM1	16	215	8465	12.3038	0.0559997	0.0113046	0.00921761
KEGG_PATHWAY	hsa05323	Rheumatoid arthritis	4	0.25	0.000530837	IL6, CXCL8, TNF, ICAM1	16	93	8465	22.7554	0.0666986	0.0113046	0.00921761
KEGG_PATHWAY	hsa05171	Coronavirus disease - COVID-19	5	0.3125	0.000591456	SELP, IL6, CXCL8, C1S, TNF	16	232	8465	11.4022	0.0740287	0.0113046	0.00921761
KEGG_PATHWAY	hsa04933	AGE-RAGE signaling pathway in diabetic complications	4	0.25	0.000656551	IL6, CXCL8, TNF, ICAM1	16	100	8465	21.1625	0.0818364	0.0113046	0.00921761
KEGG_PATHWAY	hsa05146	Amoebiasis	4	0.25	0.000695669	IL6, CXCL8, NOS2, TNF	16	102	8465	20.7475	0.0864968	0.0113046	0.00921761
KEGG_PATHWAY	hsa05142	Chagas disease	4	0.25	0.000695669	IL6, CXCL8, NOS2, TNF	16	102	8465	20.7475	0.0864968	0.0113046	0.00921761
KEGG_PATHWAY	hsa01523	Antifolate resistance	3	0.1875	0.00123895	IL6, TYMS, TNF	16	30	8465	52.9062	0.148847	0.0178959	0.0145921
KEGG_PATHWAY	hsa05143	African trypanosomiasis	3	0.1875	0.00188333	IL6, TNF, ICAM1	16	37	8465	42.897	0.217346	0.0244833	0.0199633
KEGG_PATHWAY	hsa05164	Influenza A	4	0.25	0.00308201	IL6, CXCL8, TNF, ICAM1	16	171	8465	12.3757	0.330537	0.0364237	0.0296993
KEGG_PATHWAY	hsa05134	Legionellosis	3	0.1875	0.00442184	IL6, CXCL8, TNF	16	57	8465	27.8454	0.437921	0.0479033	0.0390596
KEGG_PATHWAY	hsa04657	IL-17 signaling pathway	3	0.1875	0.011661	IL6, CXCL8, TNF	16	94	8465	16.885	0.782345	0.108158	0.0881906
KEGG_PATHWAY	hsa05150	Staphylococcus aureus infection	3	0.1875	0.0121405	SELP, C1S, ICAM1	16	96	8465	16.5332	0.795649	0.108158	0.0881906
KEGG_PATHWAY	hsa04061	Viral protein interaction with cytokine and cytokine receptor	3	0.1875	0.0131251	IL6, CXCL8, TNF	16	100	8465	15.8719	0.820496	0.108158	0.0881906
KEGG_PATHWAY	hsa04064	NF-kappa B signaling pathway	3	0.1875	0.0141438	CXCL8, TNF, ICAM1	16	104	8465	15.2614	0.843049	0.108158	0.0881906
KEGG_PATHWAY	hsa04620	Toll-like receptor signaling pathway	3	0.1875	0.0141438	IL6, CXCL8, TNF	16	104	8465	15.2614	0.843049	0.108158	0.0881906
KEGG_PATHWAY	hsa04668	TNF signaling pathway	3	0.1875	0.0168364	IL6, TNF, ICAM1	16	114	8465	13.9227	0.89001	0.117116	0.0954944
KEGG_PATHWAY	hsa04726	Serotonergic synapse	3	0.1875	0.0171169	APP, MAOA, HTR1A	16	115	8465	13.8016	0.894016	0.117116	0.0954944
KEGG_PATHWAY	hsa05135	Yersinia infection	3	0.1875	0.0237873	IL6, CXCL8, TNF	16	137	8465	11.5853	0.95627	0.154618	0.126073
KEGG_PATHWAY	hsa04936	Alcoholic liver disease	3	0.1875	0.0254321	IL6, CXCL8, TNF	16	142	8465	11.1774	0.964878	0.157437	0.128372
KEGG_PATHWAY	hsa05010	Alzheimer disease	4	0.25	0.0280643	APP, IL6, NOS2, TNF	16	384	8465	5.51107	0.97529	0.165834	0.135219
KEGG_PATHWAY	hsa04932	Non-alcoholic fatty liver disease	3	0.1875	0.0299213	IL6, CXCL8, TNF	16	155	8465	10.2399	0.980729	0.16912	0.137898
KEGG_PATHWAY	hsa05161	Hepatitis B	3	0.1875	0.032462	IL6, CXCL8, TNF	16	162	8465	9.79745	0.986296	0.175836	0.143374
KEGG_PATHWAY	hsa05152	Tuberculosis	3	0.1875	0.0393741	IL6, NOS2, TNF	16	180	8465	8.81771	0.994604	0.204746	0.166946
KEGG_PATHWAY	hsa04621	NOD-like receptor signaling pathway	3	0.1875	0.0417948	IL6, CXCL8, TNF	16	186	8465	8.53327	0.996113	0.208974	0.170394
KEGG_PATHWAY	hsa05167	Kaposi sarcoma-associated herpesvirus infection	3	0.1875	0.0451094	IL6, CXCL8, ICAM1	16	194	8465	8.18138	0.997523	0.210257	0.17144
KEGG_PATHWAY	hsa05130	Pathogenic Escherichia coli infection	3	0.1875	0.0463775	IL6, CXCL8, TNF	16	197	8465	8.05679	0.997916	0.210257	0.17144
KEGG_PATHWAY	hsa05022	Pathways of neurodegeneration - multiple diseases	4	0.25	0.04851	APP, IL6, NOS2, TNF	16	476	8465	4.4459	0.998442	0.210257	0.17144
KEGG_PATHWAY	hsa05169	Epstein-Barr virus infection	3	0.1875	0.0485208	IL6, TNF, ICAM1	16	202	8465	7.85736	0.998444	0.210257	0.17144
KEGG_PATHWAY	hsa05166	Human T-cell leukemia virus 1 infection	3	0.1875	0.057453	IL6, TNF, ICAM1	16	222	8465	7.14949	0.999544	0.23904	0.194909
KEGG_PATHWAY	hsa05163	Human cytomegalovirus infection	3	0.1875	0.0588406	IL6, CXCL8, TNF	16	225	8465	7.05417	0.999623	0.23904	0.194909
KEGG_PATHWAY	hsa05132	Salmonella infection	3	0.1875	0.0703617	IL6, CXCL8, TNF	16	249	8465	6.37425	0.999924	0.267248	0.21791
KEGG_PATHWAY	hsa05332	Graft-versus-host disease	2	0.125	0.0719515	IL6, TNF	16	42	8465	25.1935	0.999939	0.267248	0.21791
KEGG_PATHWAY	hsa00380	Tryptophan metabolism	2	0.125	0.0719515	MAOA, HADH	16	42	8465	25.1935	0.999939	0.267248	0.21791
KEGG_PATHWAY	hsa00330	Arginine and proline metabolism	2	0.125	0.0850964	NOS2, MAOA	16	50	8465	21.1625	0.99999	0.307293	0.250562
KEGG_PATHWAY	hsa04060	Cytokine-cytokine receptor interaction	3	0.1875	0.0954234	IL6, CXCL8, TNF	16	297	8465	5.34407	0.999998	0.335272	0.273375
Category	Term		Count	%	PValue	Genes	List Total	Pop Hits	Pop Total	Fold Enrichment	Bonferroni	Benjamini	FDR
GOTERM_BP_DIRECT	GO:0050796	regulation of insulin secretion	4	0.25	5.55257e-06	IL6, NOS2, HADH, TNF	16	46	19414	105.511	0.00310462	0.00310944	0.00298173
GOTERM_BP_DIRECT	GO:0019722	calcium-mediated signaling	4	0.25	4.49647e-05	APP, CXCL8, TNF, ADA	16	92	19414	52.7554	0.0248664	0.00744211	0.00713645
GOTERM_BP_DIRECT	GO:0050829	defense response to Gram-negative bacterium	4	0.25	4.79508e-05	SELP, APP, IL6, NOS2	16	94	19414	51.633	0.0264957	0.00744211	0.00713645
GOTERM_BP_DIRECT	GO:0032755	positive regulation of interleukin-6 production	4	0.25	6.30001e-05	APP, IL6, NOS2, TNF	16	103	19414	47.1214	0.034666	0.00744211	0.00713645
GOTERM_BP_DIRECT	GO:0048566	embryonic digestive tract development	3	0.1875	6.64474e-05	CXCL8, TNF, ADA	16	16	19414	227.508	0.0365279	0.00744211	0.00713645
GOTERM_BP_DIRECT	GO:0006954	inflammatory response	5	0.3125	0.000262153	SELP, IL6, CXCL8, NOS2, TNF	16	428	19414	14.1749	0.136555	0.0232127	0.0222593
GOTERM_BP_DIRECT	GO:0097421	liver regeneration	3	0.1875	0.000290158	IL6, TYMS, TNF	16	33	19414	110.307	0.149994	0.0232127	0.0222593
GOTERM_BP_DIRECT	GO:0071222	cellular response to lipopolysaccharide	4	0.25	0.000384954	IL6, CXCL8, NOS2, TNF	16	190	19414	25.5447	0.193955	0.0269468	0.02584
GOTERM_BP_DIRECT	GO:0032722	positive regulation of chemokine production	3	0.1875	0.000541141	APP, IL6, TNF	16	45	19414	80.8917	0.26149	0.0300544	0.0288201
GOTERM_BP_DIRECT	GO:1904646	cellular response to beta-amyloid	3	0.1875	0.000565486	APP, TNF, ICAM1	16	46	19414	79.1332	0.271496	0.0300544	0.0288201
GOTERM_BP_DIRECT	GO:0014823	response to activity	3	0.1875	0.000590355	IL6, HADH, TNF	16	47	19414	77.4495	0.281577	0.0300544	0.0288201
GOTERM_BP_DIRECT	GO:0007155	cell adhesion	5	0.3125	0.000740264	SELP, ACHE, APP, ADA, ICAM1	16	563	19414	10.776	0.339463	0.0345457	0.0331268
GOTERM_BP_DIRECT	GO:0051384	response to glucocorticoid	3	0.1875	0.000867727	IL6, TYMS, TNF	16	57	19414	63.8618	0.385003	0.037379	0.0358438
GOTERM_BP_DIRECT	GO:0032731	positive regulation of interleukin-1 beta production	3	0.1875	0.00109266	APP, IL6, TNF	16	64	19414	56.877	0.457856	0.0420688	0.040341
GOTERM_BP_DIRECT	GO:0032757	positive regulation of interleukin-8 production	3	0.1875	0.00112684	IL6, NOS2, TNF	16	65	19414	56.0019	0.468147	0.0420688	0.040341
GOTERM_BP_DIRECT	GO:0007623	circadian rhythm	3	0.1875	0.00126868	NOS2, TYMS, TNF	16	69	19414	52.7554	0.508805	0.0444039	0.0425802
GOTERM_BP_DIRECT	GO:0010629	negative regulation of gene expression	4	0.25	0.00157637	APP, CXCL8, NOS2, TNF	16	309	19414	15.7071	0.586652	0.0519276	0.0497948
GOTERM_BP_DIRECT	GO:0033138	positive regulation of peptidyl-serine phosphorylation	3	0.1875	0.00224063	APP, IL6, TNF	16	92	19414	39.5666	0.715255	0.0697085	0.0668454
GOTERM_BP_DIRECT	GO:0051091	positive regulation of sequence-specific DNA binding transcription factor activity	3	0.1875	0.00365238	APP, IL6, TNF	16	118	19414	30.8485	0.871146	0.107649	0.103228
GOTERM_BP_DIRECT	GO:0050830	defense response to Gram-positive bacterium	3	0.1875	0.00441284	APP, IL6, TNF	16	130	19414	28.001	0.915977	0.123399	0.118331
GOTERM_BP_DIRECT	GO:1903223	positive regulation of oxidative stress-induced neuron death	2	0.125	0.00462748	APP, TNF	16	6	19414	404.458	0.925533	0.123399	0.118331
GOTERM_BP_DIRECT	GO:0010573	vascular endothelial growth factor production	2	0.125	0.00539678	IL6, TNF	16	7	19414	346.679	0.951703	0.1314	0.126003
GOTERM_BP_DIRECT	GO:0090594	inflammatory response to wounding	2	0.125	0.00539678	IL6, TNF	16	7	19414	346.679	0.951703	0.1314	0.126003
GOTERM_BP_DIRECT	GO:0010628	positive regulation of gene expression	4	0.25	0.00654993	APP, IL6, CXCL8, TNF	16	512	19414	9.47949	0.974778	0.138674	0.132979
GOTERM_BP_DIRECT	GO:0001666	response to hypoxia	3	0.1875	0.00668551	NOS2, TNF, ADA	16	161	19414	22.6095	0.976634	0.138674	0.132979
GOTERM_BP_DIRECT	GO:0043410	positive regulation of MAPK cascade	3	0.1875	0.00676607	APP, IL6, TNF	16	162	19414	22.4699	0.977671	0.138674	0.132979
GOTERM_BP_DIRECT	GO:0002314	germinal center B cell differentiation	2	0.125	0.00693372	IL6, ADA	16	9	19414	269.639	0.979685	0.138674	0.132979
GOTERM_BP_DIRECT	GO:0010888	negative regulation of lipid storage	2	0.125	0.00693372	IL6, TNF	16	9	19414	269.639	0.979685	0.138674	0.132979
GOTERM_BP_DIRECT	GO:0031642	negative regulation of myelination	2	0.125	0.00846844	TNF, CTSC	16	11	19414	220.614	0.991456	0.163528	0.156812
GOTERM_BP_DIRECT	GO:1904996	positive regulation of leukocyte adhesion to vascular endothelial cell	2	0.125	0.0100009	IL6, TNF	16	13	19414	186.673	0.996407	0.186684	0.179017
GOTERM_BP_DIRECT	GO:0070374	positive regulation of ERK1 and ERK2 cascade	3	0.1875	0.0127131	APP, TNF, ICAM1	16	225	19414	16.1783	0.999227	0.228538	0.219152
GOTERM_BP_DIRECT	GO:0048143	astrocyte activation	2	0.125	0.0130593	APP, TNF	16	17	19414	142.75	0.999365	0.228538	0.219152
GOTERM_BP_DIRECT	GO:0051044	positive regulation of membrane protein ectodomain proteolysis	2	0.125	0.0138225	APP, TNF	16	18	19414	134.819	0.999588	0.234564	0.22493
GOTERM_BP_DIRECT	GO:0060252	positive regulation of glial cell proliferation	2	0.125	0.0145852	IL6, TNF	16	19	19414	127.724	0.999733	0.240227	0.23036
GOTERM_BP_DIRECT	GO:0050901	leukocyte tethering or rolling	2	0.125	0.0153473	SELP, TNF	16	20	19414	121.337	0.999827	0.245557	0.235472
GOTERM_BP_DIRECT	GO:0009410	response to xenobiotic stimulus	3	0.1875	0.0158831	TYMS, HADH, TNF	16	253	19414	14.3878	0.999872	0.24707	0.236923
GOTERM_BP_DIRECT	GO:0050768	negative regulation of neurogenesis	2	0.125	0.0183903	IL6, TNF	16	24	19414	101.115	0.999969	0.278339	0.266908
GOTERM_BP_DIRECT	GO:0050900	leukocyte migration	2	0.125	0.0214245	ADA, ICAM1	16	28	19414	86.6696	0.999995	0.315729	0.302762
GOTERM_BP_DIRECT	GO:0001774	microglial cell activation	2	0.125	0.0221816	APP, TNF	16	29	19414	83.681	0.999996	0.318506	0.305424
GOTERM_BP_DIRECT	GO:1900017	positive regulation of cytokine production involved in inflammatory response	2	0.125	0.0244499	IL6, TNF	16	32	19414	75.8359	0.999999	0.325999	0.312609
GOTERM_BP_DIRECT	GO:0070050	neuron cellular homeostasis	2	0.125	0.0244499	APP, IL6	16	32	19414	75.8359	0.999999	0.325999	0.312609
GOTERM_BP_DIRECT	GO:0007159	leukocyte cell-cell adhesion	2	0.125	0.0244499	SELP, ICAM1	16	32	19414	75.8359	0.999999	0.325999	0.312609
GOTERM_BP_DIRECT	GO:0043065	positive regulation of apoptotic process	3	0.1875	0.0256984	APP, IL6, TNF	16	327	19414	11.1319	1	0.334677	0.320931
GOTERM_BP_DIRECT	GO:0046427	positive regulation of JAK-STAT cascade	2	0.125	0.0342224	IL6, TNF	16	45	19414	53.9278	1	0.435186	0.417312
GOTERM_BP_DIRECT	GO:0045429	positive regulation of nitric oxide biosynthetic process	2	0.125	0.0349703	APP, TNF	16	46	19414	52.7554	1	0.435186	0.417312
GOTERM_BP_DIRECT	GO:0034097	response to cytokine	2	0.125	0.0364645	SELP, TYMS	16	48	19414	50.5573	1	0.442307	0.424141
GOTERM_BP_DIRECT	GO:0031623	receptor internalization	2	0.125	0.0387018	ACHE, CXCL8	16	51	19414	47.5833	1	0.442307	0.424141
GOTERM_BP_DIRECT	GO:0050890	cognition	2	0.125	0.0387018	APP, TNF	16	51	19414	47.5833	1	0.442307	0.424141
GOTERM_BP_DIRECT	GO:0043280	positive regulation of cysteine-type endopeptidase activity involved in apoptotic process	2	0.125	0.0387018	APP, TNF	16	51	19414	47.5833	1	0.442307	0.424141
GOTERM_BP_DIRECT	GO:0007157	heterophilic cell-cell adhesion via plasma membrane cell adhesion molecules	2	0.125	0.0409343	SELP, ICAM1	16	54	19414	44.9398	1	0.458464	0.439634
GOTERM_BP_DIRECT	GO:0043525	positive regulation of neuron apoptotic process	2	0.125	0.0431619	APP, TNF	16	57	19414	42.5746	1	0.472806	0.453387
GOTERM_BP_DIRECT	GO:0048661	positive regulation of smooth muscle cell proliferation	2	0.125	0.0439034	IL6, TNF	16	58	19414	41.8405	1	0.472806	0.453387
GOTERM_BP_DIRECT	GO:0045599	negative regulation of fat cell differentiation	2	0.125	0.0453847	IL6, TNF	16	60	19414	40.4458	1	0.478329	0.458683
GOTERM_BP_DIRECT	GO:0006959	humoral immune response	2	0.125	0.0461246	IL6, TNF	16	61	19414	39.7828	1	0.478329	0.458683
GOTERM_BP_DIRECT	GO:0008285	negative regulation of cell proliferation	3	0.1875	0.0474245	APP, IL6, CXCL8	16	457	19414	7.96526	1	0.482868	0.463036
GOTERM_BP_DIRECT	GO:0042531	positive regulation of tyrosine phosphorylation of STAT protein	2	0.125	0.0512886	IL6, TNF	16	68	19414	35.6875	1	0.512886	0.491821
GOTERM_BP_DIRECT	GO:1901224	positive regulation of NIK/NF-kappaB signaling	2	0.125	0.0534938	APP, TNF	16	71	19414	34.1796	1	0.525553	0.503968
GOTERM_BP_DIRECT	GO:0006955	immune response	3	0.1875	0.0551159	CXCL8, TNF, CTSC	16	497	19414	7.3242	1	0.532153	0.510297
GOTERM_BP_DIRECT	GO:0043406	positive regulation of MAP kinase activity	2	0.125	0.0578898	APP, TNF	16	77	19414	31.5162	1	0.549462	0.526895
GOTERM_BP_DIRECT	GO:0032729	positive regulation of interferon-gamma production	2	0.125	0.0593509	APP, TNF	16	79	19414	30.7184	1	0.553941	0.53119
GOTERM_BP_DIRECT	GO:0014068	positive regulation of phosphatidylinositol 3-kinase signaling	2	0.125	0.064448	SELP, TNF	16	86	19414	28.218	1	0.579325	0.555532
GOTERM_BP_DIRECT	GO:0007613	memory	2	0.125	0.0651741	APP, FEN1	16	87	19414	27.8937	1	0.579325	0.555532
GOTERM_BP_DIRECT	GO:0006417	regulation of translation	2	0.125	0.0651741	APP, TYMS	16	87	19414	27.8937	1	0.579325	0.555532
GOTERM_BP_DIRECT	GO:0046330	positive regulation of JNK cascade	2	0.125	0.0731261	APP, TNF	16	98	19414	24.7628	1	0.636211	0.610081
GOTERM_BP_DIRECT	GO:0071346	cellular response to interferon-gamma	2	0.125	0.0738459	NOS2, TNF	16	99	19414	24.5126	1	0.636211	0.610081
GOTERM_BP_DIRECT	GO:0032760	positive regulation of tumor necrosis factor production	2	0.125	0.0788697	APP, IL6	16	106	19414	22.8939	1	0.657513	0.630508
GOTERM_BP_DIRECT	GO:0045471	response to ethanol	2	0.125	0.0795853	TYMS, TNF	16	107	19414	22.6799	1	0.657513	0.630508
GOTERM_BP_DIRECT	GO:0061844	antimicrobial humoral immune response mediated by antimicrobial peptide	2	0.125	0.081015	APP, CXCL8	16	109	19414	22.2638	1	0.657513	0.630508
GOTERM_BP_DIRECT	GO:0050729	positive regulation of inflammatory response	2	0.125	0.081015	APP, TNF	16	109	19414	22.2638	1	0.657513	0.630508
GOTERM_BP_DIRECT	GO:0031175	neuron projection development	2	0.125	0.0930837	APP, IL6	16	126	19414	19.2599	1	0.744669	0.714085
GOTERM_BP_DIRECT	GO:0051897	positive regulation of protein kinase B signaling	2	0.125	0.095198	APP, TNF	16	129	19414	18.812	1	0.750858	0.720019
Category	Term		Count	%	PValue	Genes	List Total	Pop Hits	Pop Total	Fold Enrichment	Bonferroni	Benjamini	FDR
GOTERM_CC_DIRECT	GO:0005615	extracellular space	9	0.5625	2.37662e-05	SELP, ACHE, APP, IL6, CXCL8, C1S, TNF, CTSC, ICAM1	16	1970	20624	5.88883	0.00204183	0.0020439	0.00192506
GOTERM_CC_DIRECT	GO:0009986	cell surface	5	0.3125	0.00103448	ACHE, APP, TNF, ADA, ICAM1	16	654	20624	9.85474	0.0851646	0.0444825	0.0418963
GOTERM_CC_DIRECT	GO:0005576	extracellular region	7	0.4375	0.00300848	ACHE, APP, IL6, CXCL8, C1S, TNF, CTSC	16	2184	20624	4.13141	0.228269	0.086243	0.0812289
GOTERM_CC_DIRECT	GO:0009897	external side of plasma membrane	4	0.25	0.00454698	SELP, TNF, ADA, ICAM1	16	477	20624	10.8092	0.32425	0.09776	0.0920762
GOTERM_CC_DIRECT	GO:0045121	membrane raft	3	0.1875	0.0133276	APP, TNF, ICAM1	16	245	20624	15.7837	0.684589	0.219381	0.206627
GOTERM_CC_DIRECT	GO:0005887	integral component of plasma membrane	5	0.3125	0.0172606	SELP, APP, HTR1A, TNF, ICAM1	16	1438	20624	4.48192	0.776282	0.219381	0.206627
GOTERM_CC_DIRECT	GO:0005739	mitochondrion	5	0.3125	0.0180824	APP, FEN1, MAOA, TYMS, HADH	16	1458	20624	4.42044	0.791812	0.219381	0.206627
GOTERM_CC_DIRECT	GO:0005788	endoplasmic reticulum lumen	3	0.1875	0.0204076	APP, IL6, CTSC	16	307	20624	12.5961	0.830212	0.219381	0.206627
GOTERM_CC_DIRECT	GO:0030134	ER to Golgi transport vesicle	2	0.125	0.0301254	APP, CTSC	16	42	20624	61.381	0.927965	0.287865	0.271128
GOTERM_CC_DIRECT	GO:0016020	membrane	7	0.4375	0.0359755	ACHE, APP, FEN1, TNF, CTSC, ADA, ICAM1	16	3653	20624	2.47002	0.957187	0.309389	0.291401
GOTERM_CC_DIRECT	GO:0045202	synapse	3	0.1875	0.056808	ACHE, APP, HTR1A	16	537	20624	7.20112	0.99346	0.410926	0.387035
GOTERM_CC_DIRECT	GO:0031594	neuromuscular junction	2	0.125	0.0573385	ACHE, APP	16	81	20624	31.8272	0.993768	0.410926	0.387035
GOTERM_CC_DIRECT	GO:0005886	plasma membrane	8	0.5	0.0665463	SELP, ACHE, APP, NOS2, HTR1A, TNF, ADA, ICAM1	16	5333	20624	1.93362	0.997321	0.440229	0.414635
GOTERM_CC_DIRECT	GO:0032991	macromolecular complex	3	0.1875	0.0869602	APP, FEN1, TNF	16	685	20624	5.64526	0.9996	0.527154	0.496506
GOTERM_CC_DIRECT	GO:0055037	recycling endosome	2	0.125	0.0951695	APP, TNF	16	137	20624	18.8175	0.999816	0.527154	0.496506
GOTERM_CC_DIRECT	GO:0048471	perinuclear region of cytoplasm	3	0.1875	0.0980752	ACHE, APP, NOS2	16	735	20624	5.26122	0.99986	0.527154	0.496506
Category	Term		Count	%	PValue	Genes	List Total	Pop Hits	Pop Total	Fold Enrichment	Bonferroni	Benjamini	FDR
GOTERM_MF_DIRECT	GO:0008201	heparin binding	3	0.1875	0.00850539	SELP, APP, CXCL8	16	178	18945	19.9561	0.625552	0.97812	0.97812
GOTERM_MF_DIRECT	GO:0042803	protein homodimerization activity	4	0.25	0.0187359	ACHE, APP, NOS2, TYMS	16	736	18945	6.43512	0.8864	1	1
GOTERM_MF_DIRECT	GO:0042802	identical protein binding	5	0.3125	0.0397973	APP, C1S, HADH, TNF, CTSC	16	1704	18945	3.47436	0.99063	1	1
GOTERM_MF_DIRECT	GO:0050660	flavin adenine dinucleotide binding	2	0.125	0.0525271	NOS2, MAOA	16	68	18945	34.8254	0.997981	1	1
GOTERM_MF_DIRECT	GO:0043621	protein self-association	2	0.125	0.057036	ACHE, CTSC	16	74	18945	32.0017	0.998833	1	1
GOTERM_MF_DIRECT	GO:0005515	protein binding	14	0.875	0.0803913	ACHE, APP, FEN1, CXCL8, NOS2, C1S, MAOA, HTR1A, TNF, ICAM1, SELP, IL6, ADA, CTSC	16	12648	18945	1.31063	0.999935	1	1
GOTERM_MF_DIRECT	GO:0051087	chaperone binding	2	0.125	0.0829413	APP, CTSC	16	109	18945	21.7259	0.999953	1	1
